# Supplementary material for: Interplay Between DNA Polymerase, RNA Polymerase, and RNase H1 During Head-On Transcription–Replication Conflict
Source: Int J Mol Sci. 2025 Nov 27;26(23):11515. doi: 10.3390/ijms262311515 (PMC12692348; doi:10.3390/ijms262311515)
Supplement: Supplementary file 1 [file ijms-26-11515-s001.zip]

Archive with 1 entries (1 files):
- ijms-3992128-supplementary.pdf
